# Supplementary material for: Molecular Links Between Smoking, COPD, and Lung Cancer: A DNA Methylation Perspective
Source: Cancers (Basel). 2026 Apr 17;18(8):1273. doi: 10.3390/cancers18081273 (PMC13115189; doi:10.3390/cancers18081273)
Supplement: Supplementary file 1 [file cancers-18-01273-s001.zip]

Archive with 1 entries (1 files):
- cancers-4193889-supplementary.docx
